# Supplementary material for: Double jeopardy: global change and interspecies competition threaten Siberian cranes
Source: PeerJ. 2024 Feb 28;12:e17029. doi: 10.7717/peerj.17029 (PMC10908270; doi:10.7717/peerj.17029)
Supplement: Supplemental Information 1 [file peerj-12-17029-s001.csv]

Species	decimalLatitude	decimalLongitude	x	y
Grus canadensis	60.411785	170.65231	530396.3773	3222118.625
Grus canadensis	61.89343	174.75261	284024.8696	3092566.423
Grus canadensis	61.901455	174.73909	284675.0595	3091635.38
Grus canadensis	62.44077	176.60034	180651.1822	3041010.126
Grus canadensis	62.441006	176.63522	178798.3712	3041094.036
Grus canadensis	62.44981	176.6145	179841.8381	3040077.828
Grus canadensis	62.46213	176.70877	174763.1242	3039038.166
Grus canadensis	62.53497	176.80983	168963.6674	3031468.193
Grus canadensis	62.543134	176.908428	163699.0165	3030871.83
Grus canadensis	62.548063	177.021074	157712.1435	3030654.858
Grus canadensis	62.552776	177.06999	155098.595	3030278.773
Grus canadensis	62.55983	177.03849	156725.0939	3029430.293
Grus canadensis	62.56389	177.05519	155819.5151	3029036.824
Grus canadensis	62.56452	177.171536	149665.0069	3029278.857
Grus canadensis	62.56753	177.30685	142495.1107	3029298.314
Grus canadensis	62.61	179.504	26212.98819	3027935.633
Grus canadensis	62.637558	177.59056	127174.5338	3022390.385
Grus canadensis	62.650455	176.96417	160134.7938	3019424.71
Grus canadensis	62.93	179.004	52032.81385	2992932.054
Grus canadensis	62.94	179.041	50081.91453	2991881.507
Grus canadensis	63.021374	179.23427	39871.57958	2983214.998
Grus canadensis	63.067	179.224	40339.32644	2978262.668
Grus canadensis	63.32085	176.70233	169752.2598	2946124.423
Grus canadensis	63.54618	178.76569	63041.45729	2925886.246
Grus canadensis	63.594368	178.78406	61992.39504	2920678.114
Grus canadensis	63.759528	176.955028	154228.4068	2899309.393
Grus canadensis	63.779564	177.79822	111462.0565	2899091.407
Grus canadensis	63.86869	177.05293	148664.7176	2887731.794
Grus canadensis	63.897	177.54	123979.1505	2885819.768
Grus canadensis	64.118004	178.22473	88739.58841	2863100.673
Grus canadensis	64.36377	-173.35207	-328522.8229	2818685.946
Grus canadensis	64.367362	-173.24441	-333772.6782	2817675.907
Grus canadensis	64.380636	-173.206036	-335489.0439	2816018.87
Grus canadensis	64.387667	-173.252035	-333138.3283	2815528.255
Grus canadensis	64.390674	-173.248229	-333286.9227	2815181.49
Grus canadensis	64.392499	-173.254442	-332958.3459	2815020.588
Grus canadensis	64.395151	-173.280184	-331659.8365	2814883.57
Grus canadensis	64.40507	-172.23917	-382600.6268	2807324.866
Grus canadensis	64.405081	-173.256289	-332706.9769	2813672.944
Grus canadensis	64.407525	-172.266814	-381210.1938	2807244.667
Grus canadensis	64.4185	178.24184	86882.58087	2830483.375
Grus canadensis	64.468446	-173.015139	-343708.5776	2805409.625
Grus canadensis	64.470392	-173.182817	-335471.8771	2806193.391
Grus canadensis	64.478691	-173.212267	-333922.7996	2805469.416
Grus canadensis	64.482515	-173.206741	-334144.1937	2805024.322
Grus canadensis	64.484706	-172.399336	-373606.2518	2799801.11
Grus canadensis	64.485057	-173.192324	-334817.2312	2804665.703
Grus canadensis	64.485756	-173.190929	-334876.5061	2804582.081
Grus canadensis	64.48874	-173.183199	-335216.3681	2804214.707
Grus canadensis	64.48932	-172.38544	-374218.7999	2799213.141
Grus canadensis	64.490246	-173.213701	-333704.1177	2804230.158
Grus canadensis	64.490858	-172.97859	-345200.1905	2802771.164
Grus canadensis	64.56821	178.56134	70688.90338	2814650.162
Grus canadensis	64.601325	-173.33992	-326124.7949	2792960.411
Grus canadensis	64.61554	-172.90158	-347291.4677	2788849.488
Grus canadensis	64.644745	-172.51672	-365602.6983	2783304.322
Grus canadensis	64.67717	170.4203	466587.8335	2764589.38
Grus canadensis	64.69949	177.6524	114744.8372	2798907.572
Grus canadensis	64.71748	177.74142	110318.934	2797126.952
Grus canadensis	64.718285	177.50636	121789.575	2796563.332
Grus canadensis	64.722535	177.690356	112789.6253	2796478.047
Grus canadensis	64.725562	177.747827	109971.598	2796260.727
Grus canadensis	64.727111	177.757369	109499.315	2796110.618
Grus canadensis	64.72759	177.73184	110743.0911	2796009.482
Grus canadensis	64.732414	177.52809	120662.6481	2795073.676
Grus canadensis	64.732703	-172.849603	-348234.9041	2775887.761
Grus canadensis	64.73331	177.67284	113596.9387	2795272.197
Grus canadensis	64.73373	177.67354	113560.9332	2795227.931
Grus canadensis	64.734868	177.752118	109722.4708	2795257.336
Grus canadensis	64.73715	-172.85356	-347983.0064	2775431.769
Grus canadensis	64.73791	177.66273	114069.7617	2794752.087
Grus canadensis	64.740746	-172.77649	-351666.8022	2774573.067
Grus canadensis	64.741682	177.831347	105829.0141	2794665.613
Grus canadensis	64.7531	178.1556	89971.62095	2793978.21
Grus canadensis	64.753136	-172.38914	-370237.6867	2770796.147
Grus canadensis	64.76558	-172.08453	-384776.7339	2767447.686
Grus canadensis	64.80828	177.57072	118233.1235	2786915.957
Grus canadensis	64.81581	177.54112	119637.726	2786035.931
Grus canadensis	64.837	177.561	118572.9224	2783773.644
Grus canadensis	64.842	177.541	119521.2923	2783188.512
Grus canadensis	64.847	177.555	118818.0169	2782674.05
Grus canadensis	64.96507	177.96796	98303.32582	2770616.71
Grus canadensis	65.365	-175.977	-191445.075	2722088.699
Grus canadensis	65.558299	-171.01198	-423026.5177	2674503.5
Grus canadensis	65.61189	-171.056729	-420029.6263	2669063.673
Grus canadensis	65.613196	-171.075554	-419130.5797	2669060.919
Grus canadensis	65.6177	-171.084562	-418634.8717	2668641.832
Grus canadensis	66.10565	-169.68776	-474037.62	2605296.687
Grus canadensis	66.159935	-169.81133	-467370.0361	2600483.869
Grus canadensis	66.29847	-170.28159	-443458.9851	2589332.076
Grus canadensis	67.07346	-174.52419	-242608.734	2530787.119
Grus canadensis	67.135826	166.99219	570716.3952	2470507.854
Grus canadensis	67.84396	-175.83235	-178643.6095	2451613.369
Grus canadensis	68.74955	170.655272	383026.0516	2327605.628
Grus canadensis	68.76771	170.63158	383664.3953	2325482.62
Grus canadensis	68.771006	170.693983	381072.9617	2325542.494
Grus canadensis	68.77431	170.54956	386874.1609	2324217.225
Grus canadensis	68.776808	170.554161	386642.5715	2323978.12
Grus canadensis	68.77707	170.5494	386830.9647	2323917.648
Grus canadensis	68.779361	170.579336	385575.5932	2323871.647
Grus canadensis	68.78292	170.65533	382429.6388	2323995.979
Grus canadensis	68.7872	170.551956	386544.9755	2322839.315
Grus canadensis	68.790125	170.607103	384256.732	2322893.886
Grus canadensis	68.790131	170.549867	386576.9022	2322508.222
Grus canadensis	68.795642	170.563725	385916.0859	2322005.593
Grus canadensis	68.805239	170.554585	386113.812	2320906.017
Grus canadensis	68.806425	170.527319	387196.843	2320593.744
Grus canadensis	68.814059	170.62	383306.151	2320391.191
Grus canadensis	68.81935	170.51279	387551.6949	2319097.693
Grus canadensis	68.822211	170.486483	388564.6045	2318610.12
Grus canadensis	68.82688	170.56127	385453.8847	2318610.313
Grus canadensis	68.827657	170.554699	385705.812	2318482.05
Grus canadensis	68.827814	170.432506	390646.6273	2317637.219
Grus canadensis	68.835389	159.634851	817629.8807	2202640.413
Grus canadensis	68.8756	-179.41376	-23994.10812	2344966.487
Grus canadensis	68.88438	-179.42662	-23458.14635	2344009.057
Grus canadensis	68.89571	170.71747	377914.0091	2312203.784
Grus canadensis	69.20435	168.381242	465035.2113	2261715.41
Grus canadensis	69.246661	168.262197	468788.9823	2256198.843
Grus canadensis	69.251714	168.257494	468861.3356	2255617.5
Grus canadensis	69.37243	158.50879	839175.0278	2131328.738
Grus canadensis	69.62275	160.54817	753646.339	2133931.459
Grus canadensis	69.786461	170.620497	365895.2398	2215111.578
Grus canadensis	69.79251	170.61423	366029.1821	2214416.08
Grus canadensis	69.89892	159.52243	781115.63	2091684.549
Grus canadensis	70.1152	159.76012	764210.9895	2072611.813
Grus canadensis	70.11871	159.72774	765248.5371	2071817.78
Grus canadensis	70.2082	158.75067	796902.0892	2049301.265
Grus canadensis	70.371925	159.48854	764139.3777	2042538.081
Grus canadensis	70.467026	158.84183	783370.8733	2024032.308
Grus canadensis	70.8293	147.8444	1133893.466	1803690.504
Grus canadensis	70.83753	147.78333	1135332.621	1801714.866
Grus canadensis	70.83982	147.94519	1130104.56	1804701.448
Grus canadensis	70.86152	147.82623	1132577.854	1800330.398
Grus canadensis	70.9409	147.9749	1123271.033	1795858.316
Grus canadensis	70.96423	151.23328	1018145.241	1854550.136
Grus canadensis	71.27328	150.24713	1033031.997	1807220.996
Grus canadensis	71.44998	-179.81294	-6732.616155	2062167.861
Leucogeranus leucogeranus	64.93978039	124.6588157	2282677.287	1578174.405
Leucogeranus leucogeranus	66.96232224	123.112166	2139685.587	1395490.984
Leucogeranus leucogeranus	67.60388442	143.9097061	1463450.722	2007606.17
Leucogeranus leucogeranus	68.09994255	154.7651939	1036016.722	2198180.472
Leucogeranus leucogeranus	68.39975464	153.2804102	1077861.105	2141264.092
Leucogeranus leucogeranus	68.9839718	144.8139013	1344471.73	1906892.231
Leucogeranus leucogeranus	69.18497677	154.4368283	997276.9878	2084915.738
Leucogeranus leucogeranus	69.35629796	158.6199207	835684.9748	2134601.048
Leucogeranus leucogeranus	69.37057473	157.8061451	865325.6656	2121066.069
Leucogeranus leucogeranus	69.38485149	156.0786564	928238.2576	2092583.814
Leucogeranus leucogeranus	69.458878	160.922211	745579.7429	2155808.247
Leucogeranus leucogeranus	69.71321711	154.0085253	987424.0512	2025284.11
Leucogeranus leucogeranus	69.72160471	145.384972	1279412.543	1853573.743
Leucogeranus leucogeranus	69.78460094	155.6646302	925249.483	2045832.195
Leucogeranus leucogeranus	69.89892	159.52243	781115.63	2091684.549
Leucogeranus leucogeranus	70.0130292	158.7341349	805272.1566	2069057.68
Leucogeranus leucogeranus	70.103317	159.797485	763310.1306	2074335.203
Leucogeranus leucogeranus	70.11296656	156.9067088	866536.1092	2032224.817
Leucogeranus leucogeranus	70.2082	158.75067	796902.0892	2049301.265
Leucogeranus leucogeranus	70.21290392	152.1668225	1026372.182	1943958.727
Leucogeranus leucogeranus	70.36405918	144.683031	1261216.505	1780161.798
Leucogeranus leucogeranus	70.3997511	137.9015671	1459968.52	1615868.021
Leucogeranus leucogeranus	70.467026	158.84183	783370.8733	2024032.308
Leucogeranus leucogeranus	70.49843924	152.1810993	1011239.034	1916452.837
Leucogeranus leucogeranus	70.52699277	158.9482864	777240.299	2019330.671
Leucogeranus leucogeranus	70.52699277	155.0078989	914168.4187	1961146.334
Leucogeranus leucogeranus	70.54126954	152.5380184	997109.2114	1918536.084
Leucogeranus leucogeranus	70.61390259	137.818286	1446503.746	1596294.876
Leucogeranus leucogeranus	70.61809	147.92433	1143713.432	1824956.47
Leucogeranus leucogeranus	70.62217	147.91617	1143734.991	1824413.384
Leucogeranus leucogeranus	70.62693014	156.9638159	842400.1843	1981091.006
Leucogeranus leucogeranus	70.6840372	153.8800344	944990.2449	1927264.914
Leucogeranus leucogeranus	70.69718372	142.8389487	1295721.111	1709461.293
Leucogeranus leucogeranus	70.73287564	138.2465889	1425816.638	1597301.145
Leucogeranus leucogeranus	70.74477294	144.2190361	1251112.693	1735925.885
Leucogeranus leucogeranus	70.75667025	140.6736392	1355237.382	1654223.146
Leucogeranus leucogeranus	70.78397456	150.1537985	1062773.104	1852241.508
Leucogeranus leucogeranus	70.82680486	155.5646928	881426.3888	1939915.224
Leucogeranus leucogeranus	70.8293	147.8444	1133893.466	1803690.504
Leucogeranus leucogeranus	70.86152	147.82623	1132577.854	1800330.398
Leucogeranus leucogeranus	70.89818869	151.0246812	1028410.635	1857188.174
Leucogeranus leucogeranus	70.91246546	148.9545501	1094016.071	1817481.25
Leucogeranus leucogeranus	70.92323252	143.0174083	1275430.459	1693623.77
Leucogeranus leucogeranus	70.93512982	144.7306202	1223470.619	1729929.111
Leucogeranus leucogeranus	70.9355	147.98715	1123202.03	1796602.259
Leucogeranus leucogeranus	70.9409	147.9749	1123271.033	1795858.316
Leucogeranus leucogeranus	70.9461	148.0341	1121111.97	1796532.543
Leucogeranus leucogeranus	70.95529576	145.8136616	1189306.966	1750909.948
Leucogeranus leucogeranus	70.96423	151.23328	1018145.241	1854550.136
Leucogeranus leucogeranus	71.05410287	140.7212284	1333144.315	1630015.867
Leucogeranus leucogeranus	71.15517048	149.2400855	1071284.545	1799958.526
Leucogeranus leucogeranus	71.208328	150.062744	1042410.899	1810083.451
Leucogeranus leucogeranus	71.23256245	139.5077033	1354611.436	1586478.077
Leucogeranus leucogeranus	71.27328	150.24713	1033031.997	1807220.996
Leucogeranus leucogeranus	71.29204897	143.2196625	1245138.979	1665602.992
Leucogeranus leucogeranus	71.33963819	138.5440216	1373297.802	1554636.025
Leucogeranus leucogeranus	71.37533011	140.7688176	1309425.793	1603731.84
Leucogeranus leucogeranus	71.5691967	147.5411503	1099711.959	1728940.964
Leucogeranus leucogeranus	71.60137891	143.279149	1223041.789	1639590.848
Leucogeranus leucogeranus	71.669144	148.843018	1054450.709	1744058.913
Leucogeranus leucogeranus	71.70845465	140.9948664	1279996.568	1580374.577
Leucogeranus leucogeranus	71.93450345	140.745023	1271115.394	1555491.745
Leucogeranus leucogeranus	72.02968189	144.2190361	1168390.128	1621147.863
Leucogeranus leucogeranus	72.19624416	143.279149	1183847.283	1587047.3
Leucogeranus leucogeranus	72.268051	126.137497	1592624.523	1162959.064
Leucogeranus leucogeranus	72.49367678	141.9585481	1199898.346	1533511.719
